# Supplementary material for: L-Lysine α-Oxidase: Enzyme with Anticancer Properties
Source: Pharmaceuticals (Basel). 2021 Oct 22;14(11):1070. doi: 10.3390/ph14111070 (PMC8618108; doi:10.3390/ph14111070)
Supplement: Supplementary file 1 [file pharmaceuticals-14-01070-s001.zip]

Archive with 1 entries (1 files):
- pharmaceuticals-1378393-supplementary.pdf
